# Supplementary material for: Increasing Women’s Knowledge about HPV Using BERT Text Summarization: An Online Randomized Study
Source: Int J Environ Res Public Health. 2022 Jul 1;19(13):8100. doi: 10.3390/ijerph19138100 (PMC9265758; doi:10.3390/ijerph19138100)
Supplement: Supplementary file 1 [file ijerph-19-08100-s001.zip]

Archive with 1 entries (1 files):
- ijerph-1739455-supplementary.pdf
